# Supplementary material for: Germ cells of the centipede Strigamia maritima are specified early in embryonic development
Source: Dev Biol. 2014 Aug 15;392(2):419–30. doi: 10.1016/j.ydbio.2014.06.003 (PMC4111900; doi:10.1016/j.ydbio.2014.06.003)
Supplement: Supplementary file 2 — Supplementary data: Supplementary Table 1 [file mmc1.xlsx]

## Sheet: Sheet1
Primers used for gene cloning
Gene	ENSEMBL ID	Forward primer	Reverse primer
nanos1	SMAR012913	TTACCCCGATTCAAGTTTGC	TTTTATTCCGCTTGGTTTGC
nanos2	SMAR000830	TTGTGGTGAGAAGCTGAACG	ACACTGCCCATCGTGGTTAC
pl10	SMAR005518	CGAACACCGGAATCAACTTT	ATCTTGCGCTTGGCTACTGT
tudor	SMAR006920	TCGTGAGCCCTACTTGCTTT	TCACTTCGCGTGTTTTCTTG
piwi1	SMAR003821	GAGCCAACAGCGAAAAACTC	CGATCCGGTATCAGATTGCT
piwi3	SMAR015088	CGATGGTGGCGCTATTTTAT	GTTCCTGCTGTGGGATTTGT
vasa	SMAR015390	GCACCGAGTTTTGGAAGAGG	CAATTCACGCAACGCATGTC
boule	SMAR015068	TAGATCTTCGGGCTTGTCGG	TACGGCAATGTGAAAGCGAC
31 Strigamia germ line genes	ENSEMBL ID
vasa	SMAR015390
nanos1	SMAR012913
nanos2	SMAR000830
piwi-like-1	SMAR003821
piwi-like-2	SMAR003822
piwi-like-3	SMAR015088
PL10-like	SMAR005518
Tudor	SMAR006920
Argonaute 1-like	SMAR007228
Argonaute 1/2-like 1	SMAR010593 & Scaffold JH431691: 41,476-47,800
Argonaute 1/2-like 2	SMAR010593
Argonaute 3-like	SMAR005944
boule	SMAR015068
Staufen	SMAR004496
maelstrom	SMAR005907
germ cell-less	SMAR006000
HMG Coenzyme A Reductase	SMAR006801
pumilio-like	SMAR007422
Dicer-1	SMAR007746
Spalt major	SMAR008725
mago nashi	SMAR008803
Dicer-2	SMAR009083
loquacious	SMAR009997
lin-28	SMAR011791
Blimp 1	SMAR011793
Trapped in endoderm-1	SMAR012626
Tropomyosin	SMAR012691
Lasp	SMAR012805
proliferating cell nuclear antigen	SMAR013089
barentsz-like	SMAR013358
protein arginine methyltransferase 5	SMAR013508
