# Supplementary material for: Germ cells of the centipede Strigamia maritima are specified early in embryonic development
Source: Dev Biol. 2014 Aug 15;392(2):419–30. doi: 10.1016/j.ydbio.2014.06.003 (PMC4111900; doi:10.1016/j.ydbio.2014.06.003)
Supplement: Supplementary file 3 — Supplementary data: Supplementary Table 2 [file mmc2.xlsx]

## Sheet: Sheet1
RT-PCR primers
Gene	Forward	Reverse
nanos2	TTGTGGTGAGAAGCTGAACG	ACACTGCCCATCGTGGTTAC
vasa	CACCGAGTTTTGGAAGAGGA	GCCACCATTTGGACAATCTC
brachyury1	TTTGGAGCACATTGGATGAA	TGATGATGAACCACCAGGAA
engrailed	GGACGCTCAAATTCTCCATC	TTTTGATCTTGGCCCTTTTG
alpha tubulin	AGTTTCGGTGGTGGTACTGG	AACGTCACCACGGTACAACA
